# Supplementary material for: Sequencing HIV-neutralizing antibody exons and introns reveals detailed aspects of lineage maturation
Source: Nat Commun. 2018 Oct 8;9:4136. doi: 10.1038/s41467-018-06424-6 (PMC6175870; doi:10.1038/s41467-018-06424-6)
Supplement: Supplementary file 3 — Supplementary Data 1 [file 41467_2018_6424_MOESM3_ESM.xlsx]

## Sheet: Spreadsheet 1
VRC26 HEAVY CHAIN PART I PRIMERS
L1 Peptide Forward		Final Concentration (nM)
hVH3-L1-A	CCATGGAGTTTGGGCTGAGC	400
Germline FR1 Forward
HVH3-30-FWD	CAGGTGCAGCTGGTGGAGTCT	500 (WK 38), 400 (WK 48-206)
Intron 300 Series Reverse
HIGHJ3-INTRON-300-A	CCCAAGGTCATTTTGTCCCCAGCA	400
Intron 250 Series Reverse
HIGHJ3-INTRON-250-A	CCCAAACAGCCGGAGAAGGAG	1000
Week 38 Part I FR1 Forward
VRC26-38-235677F	CTGGTGCAGCTGGTGGAGTC	166.8
VRC26-38-202933F	GAGGTGCAACTGGTGGAGTCT	166.8
VRC26-38-114203F	GACGTGCAGGTGGTGGAGTC	166.8
Week 48 Part I FR1 Forward
VRC26-48-12	CAGGTGCAACTGGTGGAGTCTGG	31.6
VRC26-48-11	GAGGTGCAGCTGGTGGAGTCTG	31.6
VRC26-48-8	CAGGTGCAGTTGGTGGAGTCTGG	31.6
VRC26-48-7	CAGGTGCACCTGGTGGAGTCTG	31.6
VRC26-48-5	CAGGTGCAGCTGGTGGAGTC	31.6
VRC26-48-4	GAAGTGCAGCTGGTGGAGTCTGG	31.6
VRC26-48-3	CAGGAGCAGCTGGTGGAGTCTG	31.6
VRC26-48-2	CAGGTGCAGCTGGTGGAATCTG	31.6
VRC26-48-2-A	CAGATGCAACTGGTGGAGTCTGGG	31.6
VRC26-48-2-B	GAGGTGCAACTGGTGGAGTCTGG	31.6
VRC26-48-2-C	GAGGTGCAGGTGGTGGAGTCTG	31.6
VRC26-48-2-D	GACGTGTACCTGGTGGAGTCTGG	31.6
VRC26-48-2-E	CAAGTGCAGCTGGTGGAGTCTGG	31.6
VRC26-48-2-F	CAGGTGAAGCTGGTGGAGTCTGG	31.6
VRC26-48-2-G	CAGGTACAGTTGGTGGAGTCTGGG	31.6
VRC26-48-2-H	GAGGTGCAGTTGGTGGAGTCTGG	31.6
VRC26-48-1-A	GAGGTGCAGCTGTTGGGTTCTG	31.6
VRC26-48-1-B	GAGGTGAAGCTATTGGAGTCTGGGG	31.6
VRC26-48-1-C	CAGGTGCAGCTGTTGGGGTCT	31.6
Week 59 Part I FR1 Forward
VRC26-59-004451F - 3	CAGGTGCATTTGGTGGAGTCT	37.6
VRC26-59-044105F - 2	CAGGGGCAGCTGGTGGAG	37.6
VRC26-59-020534F - 2	CAGGTGCAGCTGGTGGAGT	37.6
VRC26-59-001379F - 2	CAGGTGCGGCTGGTGGAG	37.6
VRC26-59-086533F - 2	CAGGTGCTACTGGTGGAGTCG	37.6
VRC26-59-036817F - 1	CAGGTGCAGCTGTTGGAGTCG	37.6
VRC26-59-037452F - 1	CAGGTTCAACTGGTGGAGTCGG	37.6
VRC26-59-024100F - 1	TGTCAGGTGCTGGTGGAGTCT	37.6
VRC26-59-151022F - 1	CAGGTGCAGGTGGTGGAGT	37.6
VRC26-59-040742F - 1	CAGGTGCAGCTGGTGGAGAC	37.6
VRC26-59-002712F - 1	CAGGTGCAGCTGGCGGAG	37.6
VRC26-59-235896F - 1	CAGGTGCAACTGGTGGAGTCG	37.6
VRC26-59-001029F - 1	CAGGAGCAGCTGGTGCAGT	37.6
VRC26-59-006147F - 1	CAAGTGCAGGTGGTGGAGTCT	37.6
VRC26-59-020090F - 1	CAGGTGCAGCTAGTGGAGTCTG	37.6
VRC26.01-FWD	GAAGTGCAGGTGGTGGAGTCT	37.6
Week 119 Part I FR1 Forward
VRC26-119-20	GAGGTGCAGCTGGTGGAGTCTG	26
VRC26-119-18	CAGATGCAGTTGGTGGAGTCTGGG	26
VRC26-119-14	CAGGTGCAGTTGGTGGAGTCTGG	26
VRC26-119-9	CAGGTGCAACTGGTGGAGTCTGG	26
VRC26-119-8-A	CTGGGGCGCCTCGTGGCG	26
VRC26-119-8-B	GAAGTGCAGCTGGTGGAGTCTGG	26
VRC26-119-7	CAGGTGCAGCTGGTGGAGTC	26
VRC26-119-6-A	CAGGTGCATCTGGTGGAGTCTGG	26
VRC26-119-6-B	CAGGTGCACCTGGTGGAGTCTG	26
VRC26-119-4	CAGGTGCAGTTGGTGGAGTCCG	26
VRC26-119-3-A	CAGGTACAGCTGGTGGAGTCTGG	26
VRC26-119-3-B	GAGGTGCAGCTGGTGGAGTC	26
VRC26-119-3-C	GAGGTGCAGTTGGTGGAGTCTGG	26
VRC26-119-3-D	CAGGCGCAGCTGGTGGAG	26
VRC26-119-3-E	CAGGTAAAACTGGTGGAGTCCGGG	26
VRC26-119-3-F	GAGGTGCAGCTGTTGGAGTCTGG	26
VRC26-119-2-A	GAGGTGCGGCTGGTGGAG	26
VRC26-119-2-B	GAGGTGCACCTGGTGGAGTCTG	26
VRC26-119-2-C	CAGGAGCAGCTGGTGGAGTCC	26
VRC26.02.03.04.05.07	GAGGTGCAGCTGGTGGAGTCT	26
VRC26.06-FWD	GAGGTGCAGCTGATTGAGTCGGG	26
VRC26.08-FWD	GAAGTGCAGCTGGTGGAGTCTGG	26
VRC26.09-FWD	GAGGTGCAGTTGGTGGAGTCTGG	26
Week 206 Part I FR1 Forward
VRC26-206-008748F - 4	CAGGAGAAATTGGTGGAGTCCGG	46
VRC26-206-092794F - 3	CAGATGATGTTGGTGGAGTCTGGG	46
VRC26-206-189660F - 1	CAGGAGCAGCTGGTGGAGTC	46
VRC26-206-029720F - 1	CAGGAGAAGCTGGTGGAGTCTG	46
VRC26-206-086180F - 1	CAGGAGCAGCTGGAGGAGTC	46
VRC26-206-098135F - 1	CAGGAGAAGTTGGTGGAGTCCG	46
VRC26-206-113568F - 1	CGGATGTTGTTGGTGGAGTCTGG	46
VRC26-206-086817F - 1	CAGGAGCAGCTGGTGGAGTC	46
VRC26-206-172689F - 1	CAGATGATGTTGGTGGAATCTGGGG	46
VRC26-206-183176F - 1	CAGGAGCTGCTGGTGGAGT	46
VRC26.10-FWD	CAGGCGATCCTGGTGGAATCT	46
VRC26.11-FWD	GAGGTGCAGCTGGTGGAGTC	46
VRC26.12-FWD	GAAGTGCAGCTGGTGCAGTCT	46

## Sheet: Spreadsheet 2
VRC26 HEAVY CHAIN PART II Primers
FR1 Germline FR1 Forward		Final Concentration (nM)
HVH3-30-FWD	CAGGTGCAGCTGGTGGAGTCT	200
Intron 250 Series Reverse
HIGHJ3-INTRON-250-A	CCCAAACAGCCGGAGAAGGAG	1000
Week 38 Part II FR1 Forward
VRC26-38-II-34-HC	CAGGTGCAGCTGGTGGAGTCT	30.8
VRC26-38-II-4-HC	GAGGTGCAGCTGGTGGAGTCT	30.8
VRC26-38-II-3-HC-A	CAGGTGCAGTTGGTGGAGTCTGG	30.8
VRC26-38-II-3-HC-B	GAGGTGCAGTTGTTGGAGTCTGGG	30.8
VRC26-38-II-2-HC-A	CAGGTGCAACTGGTGGAGTCTGG	30.8
VRC26-38-II-2-HC-B	GAAGTGCAGCTGGTGGAGTCTGG	30.8
VRC26-38-II-2-HC-C	GAGGTGCAGCTGTTGGAGTCTGG	30.8
VRC26-38-II-2-HC-D	CAGGTGCACCTGGTGGAGTCTG	30.8
VRC26-38-II-2-HC-E	CTGGTGCAGTTGGTGGAGTCTGG	30.8
VRC26-38-II-1-HC	CACATACAACTGGTGGAGTCTGGGG	30.8
VRC26-38-II-1-HC-A	GAACTACAGCTGGTGGAGTCTGGG	30.8
VRC26-38-II-1-HC-B	CACGTGCAGCTGGTGGAGTCT	30.8
VRC26-38-II-1-HC-C	CAGGTGCAGCTGGTGGAATCTG	30.8
VRC26-38-II-1-HC-D	CAGGTGCAGCTGGTGGAGTTTG	30.8
VRC26-38-II-1-HC-E	CAGGTGCAACTGGTGGAGTCG	30.8
VRC26-38-II-1-HC-F	GAGGTGCAACTATTGGAGTCTGGGG	30.8
VRC26-38-II-1-HC-G	CAGGTAAAACTGGTGGAGTCTGGGG	30.8
VRC26-38-II-1-HC-H	GAATTGCGGCTGGTGGAGTCTG	30.8
VRC26-38-II-1-HC-I	GAGGTGCAGGTGGTGGAGTCT	30.8
VRC26-38-II-1-HC-J	GAGGTGCAGCTGGTGGAGTCTG	30.8
VRC26-38-II-1-HC-K	GAGGTGCAGCTATTGGAGTCTGGG	30.8
VRC26-38-II-1-HC-L	CAGGTTCACCTGGTGGAGTCTGG	30.8
VRC26-38-II-1-HC-M	GAAGTGCAGTTGGTGGAGTCTGGG	30.8
VRC26-38-II-1-HC-N	GAGGTGCAGTTGGTGGAGTCTGG	30.8
VRC26-38-II-1-HC-O	CAGGCGCAGTTGGTGGAGTCT	30.8
VRC26-38-II-1-HC-P	CAGGTACAATTGGTGGAGTCTGGGG	30.8
Week 48 Part II FR1 Forward
VRC26-48-II-1-HC-A	GAGGTGCAGTTATTGGAGTCTGGGG	38
VRC26-48-II-1-HC-B	CAGGTGCAACTCGTGGAGTCTGG	38
VRC26-48-II-1-HC-C	CAGGTGCGACTGGTGGACTCTG	38
VRC26-48-II-1-HC-D	CAGGTGCGGTTGGTAGAGTCTGG	38
VRC26-48-II-1-HC-E	GAGGTGCACTTGGTGGAGTCTGG	38
VRC26-48-II-1-HC-F	CAGGTGCAGTTGGTGGAATCTGG	38
VRC26-48-II-1-HC-G	GAGGTGCAGCTATTGGAGTCTGGG	38
VRC26-48-II-1-HC-H	CAGGTCCAGCTGGTGGAGTCTG	38
VRC26-48-II-1-HC-I	CAGGTACAGCTGGTGGAGTCTGG	38
VRC26-48-II-1-HC-J	GAGGTGCAGCTGGTGGAGTC	38
VRC26-48-II-1-HC-K	CAGGTGCAGCTCGTGGAGTCTG	38
VRC26-48-II-1-HC-L	CAGGTGCAACTGATGGAATCTGGGG	38
VRC26-48-II-1-HC-M	GAGGTGCAGGTGTTGGAGTCTGG	38
VRC26-48-II-1-HC-N	CAGGTGCAGCTAGTGGAGTCTGG	38
VRC26-48-II-1-HC-O	CAAGTGCACCTGGTGGAGTCTGG	38
VRC26-48-II-1-HC-P	GAAGTGCAGTTGGTGGAGTCTGGG	38
VRC26-48-II-1-HC-Q	CAGGTGCAGCTGGTGCAGTCT	38
VRC26-48-II-1-HC-R	GAGGTGCAGCTGATGGAGTCTGG	38
VRC26-48-II-1-HC-S	CAGGTGCAGCTTGTGGAGTCTG	38
VRC26-48-II-1-HC-T	CAGGCGCAGCTGGTGGAG	38
VRC26-48-II-1-HC-U	CAGGTGCAGCTGATGGAGTCTGG	38
Week 59 Part II FR1 Forward
VRC26-59-II-4-HC	CAGGTGCAGTTGGTGGAGTCTGG	52
VRC26-59-II-3-HC-A	CAGGAGCAGCTGGTGGAGTCTG	52
VRC26-59-II-3-HC-B	CAGGTGCACCTGGTGGAGTCT	52
VRC26-59-II-2-HC-A	CAGGTGCAGCTGGTGGAATCTG	52
VRC26-59-II-2-HC-B	CAGGCGCAGCTGGTGGAG	52
VRC26-59-II-2-HC-C	CAGGTGCAACTGGTGGAGTCTGG	52
VRC26-59-II-1-HC-A	CGGGTGCAGCTGGTGGAG	52
VRC26-59-II-1-HC-B	CAGGCGCAGCTGGTGGAG	52
VRC26-59-II-1-HC-C	CAGGTGTACCTGGTGGAGTCTGG	52
VRC26-59-II-1-HC-D	GAGGTGCATCTGGTGGAGTCTGG	52
VRC26-59-II-1-HC-E	CTGGTGCAGCTGGTGGAGTCT	52
VRC26-59-II-1-HC-F	CAGATGCAGCTGGTGGAGTCTGG	52
VRC26-59-II-1-HC-G	CAGGTGCACCTGGTGGAGTC	52
VRC26-59-II-1-HC-H	GAGGTGCTATTGTTGGAGTCTGGGG	52
VRC26.01-FWD	GAAGTGCAGGTGGTGGAGTCT	52
Week 119 Part II FR1 Forward
VRC26-119-II-2-HC-A	CAGGTGCATTTGGTGGAGTCTGGG	32
VRC26-119-II-2-HC-B	CAGGTGCGGCTGGTGGAG	32
VRC26-119-II-2-HC-C	CAGATGCAACTCGTGGAATCTGGGG	32
VRC26-119-II-2-HC-D	CAGGTGCAACTGGTGGAATCTGG	32
VRC26-119-II-2-HC-E	GAGGTGCAGCTGGTGGAATCTGG	32
VRC26-119-II-2-HC-F	CAGATGCAGCTGGTGGAGTCTGG	32
VRC26-119-II-2-HC-G	CAGGTGTACCTGGTGGAGTCTGG	32
VRC26-119-II-2-HC-H	CAAGTGCAGCTGGTGGAGTCTG	32
VRC26-119-II-2-HC-I	CAGATGCACCTGGTGGAGTCTGG	32
VRC26-119-II-1-HC-A	CAGGTGACACTGGTGGAGTCTGG	32
VRC26-119-II-1-HC-B	CTGGTACAATTGGTGGAGTCTGGGG	32
VRC26-119-II-1-HC-C	GACGTACAGTTGGCGGAGTCTGG	32
VRC26-119-II-1-HC-D	CAGGGGCACCTCGTGGCG	32
VRC26-119-II-1-HC-E	CAGGTGCAGCTGGTGGAGTTTG	32
VRC26-119-II-1-HC-F	GAGGTGCAATTGGTGGAGTCTGGG	32
VRC26-119-II-1-HC-G	CAGGTGCAGCTGATGGAGTCG	32
VRC26-119-II-1-HC-H	CAGGCGCAGATGGTAGAGTCTG	32
VRC26-119-II-1-HC-I	GAGGTGCAACTGGTGGAGTCTGG	32
VRC26-119-II-1-HC-J	GAGGTGCAGCTCGTGGAGTCTG	32
VRC26-119-II-1-HC-K	CATGTACAGTTGGTGGAGTCTGGGG	32
VRC26-119-II-1-HC-L	GAGATGCAGCTGGTGGAGTCTGG	32
VRC26.02.03.04.05.07	GAGGTGCAGCTGGTGGAGTCT	32
VRC26.06-FWD	GAGGTGCAGCTGATTGAGTCGGG	32
VRC26.08-FWD	GAAGTGCAGCTGGTGGAGTCTGG	32
VRC26.09-FWD	GAGGTGCAGTTGGTGGAGTCTGG	32
Week 206 Part II FR1 Forward
VRC26-206-II-5-HC	CAGATGCTGTTGGTGGAGTCTGGG	72
VRC26-206-II-1-HC-A	CAGATGTTGCTGGTGGAGTCTGGG	72
VRC26-206-II-1-HC-B	CAGATGCAGTTGGTGGAGTCTGGG	72
VRC26-206-II-1-HC-C	CAGGAGCAGCTGGTGGTATCTGG	72
VRC26-206-II-1-HC-D	CAGATGTTGTTGGTGGAGTCTGGGG	72
VRC26-206-II-1-HC-E	CAGGAGAAGTTGGTGGAGTCTGGG	72
VRC26-206-II-1-HC-F	CAGGAGCTCCTGGTGGAGTCAG	72
VRC26-206-II-1-HC-G	CAGGTGTTGTTGGTGGAGTCTGGG	72
VRC26.10-FWD	CAGGCGATCCTGGTGGAATCT	72
VRC26.11-FWD	GAGGTGCAGCTGGTGGAGTC	72
VRC26.12-FWD	GAAGTGCAGCTGGTGCAGTCT	72

## Sheet: Spreadsheet 3
VRC26 LIGHT CHAIN PRIMERS
Intron 250 Series Reverse		Final Concentration (nM)
HIGLJ1-INTRON-250-LA	GGACCAGGCTGCATCCGG	1000
Intron 300 Series Reverse
HIGLJ1-INTRON-300-REV	CCTGCCCAATCCCAGCTCA	400
L1 Peptide Forward
HVL-VL1-51-L1-FWD	ATGACCTGCTCCCCTCTCCT	400
FR1 Germline Forward
HVL1-51-FWD	CAGTCTGTGTTGACGCAGCCG	200
Week 38 FR1 Forward
VRC26-38-5	CAGTCTGTGCTGACTCAGCCACC	100
VRC26-38-1-A	CAGTCTGCCCTGACTCAGCCTG	100
VRC26-38-1-B	CAGTCTGTATTGACGCAGCCGC	100
VRC26-38-1-C	CAGTCTGTTCTGACGCAGCCG	100
VRC26-38-1-D	CAGTCTGTGCTGACTCAGCCTCC	100
VRC26-38-1-E	CAGTCTGTGCTGACGCAGCC	100
VRC26-38-1-F	CAGTCTGTGCTGACTCAGTCACCCT	100
VRC26-38-1-G	CAGTCTGTGTTGACTCAGCCACCC	100
Week 48 FR1 Forward
VRC26-48-19	CAGTCTGTGCTGACTCAGCCACC	40
VRC26-48-17	CAGTCTGTGCTGACGCAGCC	40
VRC26-48-12	CAGTCTGCCCTGACTCAGCCTG	40
VRC26-48-5	CAGTCTGTATTGACGCAGCCGCC	40
VRC26-48-4	CAGTCTGCCCTGACTCAGCCTC	40
VRC26-48-3-A	CAGTCTGCCCTGACTCAGCCTC	40
VRC26-48-3-B	CAGTCTCTGTTGACGCAGCCG	40
VRC26-48-3-C	CAGTCTGTTCTGACGCAGCCG	40
VRC26-48-2-A	CAGTCTGTGCTGGCGCAGC	40
VRC26-48-2-B	CAGCCTGTGCTGACTCAGCCA	40
VRC26-48-2-C	CAGTCCGTGTTGACGCAGCC	40
VRC26-48-2-D	CAGTCTGTGTTGACTCAGTCGCCC	40
VRC26-48-1-A	CAGTCTGTGCTGACTCAGGCACC	40
VRC26-48-1-B	TCCTATGAGCTGACACAGCCACC	40
VRC26-48-1-C	CAGTCTGTGCTGAAGCAGCCG	40
VRC26-48-1-D	CAGCCTCTACTGACTCAGCCACC	40
VRC26-48-1-E	CAGTCTATGTTGACGCAGCCGC	40
VRC26-48-1-F	CAGTCTCTTTTGACGCAGGCGC	40
VRC26-48-1-G	CTGTCTGCCCTGACTCAGCCTG	40
Week 59 FR1 Forward
VRC26-59-2	CAGTCTGTACTGACGCAGCCG	60
VRC26-59-1-A	CAGTCTGCCCTGACTCAGCCT	60
VRC26-59-1-B	CAGTCTGTATTGACGCAGCCGCC	60
VRC26-59-1-C	CAGTCTGCGTTGACGCAGCC	60
VRC26-59-1-D	CAATCTGTGTTGACGCAGCCGC	60
VRC26-59-1-E	CAGTCTGTGTTGACACAGCCGC	60
VRC26-59-1-F	CAGTCTGTTCTGACGCAGCCG	60
VRC26-59-1-G	CATTCTGTGTTGACGCAGCCGC	60
VRC26-59-1-H	CAGTCTGTATTGACGCAGGCGC	60
VRC26-59-1-I	CAGCTTGTGTTGACGCAGCCG	60
VRC26-59-1-J	CAGTCTGTGTTGTCGCAGCCG	60
VRC26-59-1-K	CACTCTGTGTTGACACAGCCGC	60
VL-VRC26.01.03.06-FWD	CAGTCTGTGCTGACTCAGCCGCCCTC	60
Week 119 FR1 Forward
VRC26-119-24	CAGTCTGTATTGACGCAGCCGC	32
VRC26-119-13	CAGTCTGTGCTGACGCAGCC	32
VRC26-119-5	CAGTCTGTCTTGACGCAGCCG	32
VRC26-119-4	CAGTCTATATTGACGCAGCCGCCC	32
VRC26-119-3-A	CAGTCTGTGTTGACACAGCCGC	32
VRC26-119-3-B	CAGTCTTTCTTGACGCAGCCGC	32
VRC26-119-3-C	CAGTCTGTTTTGACGCAGCCGC	32
VRC26-119-2-A	CAGTTTGTATTGACGCAGCCGCC	32
VRC26-119-2-B	CAGTCTGCCCTGACTCAGCCTC	32
VRC26-119-2-C	CAGTCGGTGTTGACGCAGCC	32
VRC26-119-1-A	CCCTCTGTGTTGACGCAGCC	32
VRC26-119-1-B	CAGTCTGTGCTGACACAGCCG	32
VRC26-119-1-C	CAGTCTGTGTTAACGCAGCCGC	32
VRC26-119-1-D	CAGGCTGTGTTGACGCAGCC	32
VRC26-119-1-E	CAGTCTATGGTGACGCAGTCGCC	32
VRC26-119-1-F	CAGTCTGTGTTGACGCAGCCAC	32
VRC26-119-1-G	CAGTCTGTGTTGACGCAACCGC	32
VRC26-119-1-H	CAGTCTGTGCTGACGCAACCG	32
VRC26-119-1-I	CAGCTTGTGCTGACTCAGCCAC	32
VL-VRC26.01.03.06-FWD	CAGTCTGTGCTGACTCAGCCGCCCTC	32
VL-VRC26.02.10.11.12-FWD	CAGTCTGTGCTGACGCAGCCGCCCTC	32
VL-VRC26.04-FWD	CAGCCTGTGCTGACTCAGCCGCCCTC	32
VL-VRC26.05.08.09-FWD	CAGTCTGCCCTGACTCAGCCGCCCTC	32
VL-VRC26.07-FWD	CAGGCTGTGCTGACTCAGCCGCCCTC	32
Week 206 FR1 Forward
VRC26-206-2	CAGTCTGTTTTGACGCAGCCGC	80
VRC26-206-1-A	CAGTCTATATTGACGCAGCCGCCC	80
VRC26-206-1-B	CAGTCTGTATTGACGCAGCCGC	80
VRC26-206-1-C	CAGTTTGTGTTGACGCAGCCGC	80
VRC26-206-1-D	CAGTCTGTCTTGACGCAGCCG	80
VL-VRC26.01.03.06-FWD	CAGTCTGTGCTGACTCAGCCGCCCTC	80
VL-VRC26.02.10.11.12-FWD	CAGTCTGTGCTGACGCAGCCGCCCTC	80
VL-VRC26.04-FWD	CAGCCTGTGCTGACTCAGCCGCCCTC	80
VL-VRC26.05.08.09-FWD	CAGTCTGCCCTGACTCAGCCGCCCTC	80
VL-VRC26.07-FWD	CAGGCTGTGCTGACTCAGCCGCCCTC	80

## Sheet: Spreadsheet 4
HEAVY CHAIN INTRON ALLELIC VARIANTS
>IGHJ1*01 Variant 1 [NC_000014.9; X86355.1; X86356.1; X86357.1; X86358.1; X86359.1; X97051]
GTGAGTCTGCTGTCTGGGGATAGCGGGGAGCCAGGTGTACTGGGCCAGGCAAGGGCTTTGGCTTCAGACTTGGGGACAGGTGCTCAGCAAAGGAGGTCGGCAGGAGGGCGGAGGGTGTGTTTTT
>IGHJ1*01 Variant 2 [AH005277.2]
GTGAGTCTGCTGTACTGGGGATAGCGGGGAGCCATGTGTACTGGGCCAAGCAAGGGCTTTGGCTTCAGACTTGGGGACAGGTGCTCAGCAAAGGAGGTCGGCAGGAGGGCGGAGGGTGTGTTTTT
>IGHJ2*01 Variant 1 [NC_000014.9; X86355.1; X86356.1; X86357.1; X86358.1; X86359.1; X97051]
GTGAGTCCCACTGCAGCCCCCTCCCAGTCTTCTCTGTCCAGGCACCAGGCCAGGTATCTGGGGTCTGCAGCCGGCCTGGGTCTGGCCTGAGGCCACACCAGCTGCCATCCCTGGGGTCTCCGCCATGGGCTGCATGCCAGA
>IGHJ2*01 Variant 2 [AH005277.2]
GTGAGTCCCACTGCAGCCCCCTCCCAGTCTTCTCTGTCCAGCACCAGCCAGTATCTGGGGTCTGCAGCCGGCCTGGGTCGCCTGAGGCCACACCCAGCTGCCATCCCTGGGGTCTCCGCCATGGGCTGCATGCCAGA
>IGHJ3*01 Variant 1 [AH005277] Note: 5’ overhang from primer marked with brackets
GTAAGATGGGCTTTCCTTCTGCCTCCTTTCTCTGGGCCCAGCGTCCTCTGTCCTGGAGCTGGGAGATAATGTCCGGGGGCCTCCTTGGTCTGCGCTGGGCCATGTGGGGCCTCCGGGGCTCCTTCTCCGGCTGTTTGG[G]
>IGHJ3*01 Variant 2 [M25625]
GTAAGATGGGCTTTCCTTCTGCCTCCTTTCTCTGGCCCCAGCGTCCTCTGTCCTGGAGCTGGGAGATAATGTCCGGGGGCCTCCTTGGTCTGCGCTGGGCCATGTGGGGCCTCCGGGGCTCCTTCTCCGGCTGTTTGGG
>IGHJ3*02 Variant 1 [NC_000014.9; X97051.1]
GTAAGATGGCTTTCCTTCTGCCTCCTTTCTCTGGGCCCAGCGTCCTCTGTCCTGGAGCTGGGAGATAATGTCCGGGGGCTCCTTGGTCTGCGCTGGGCCATGTGGGGCCCTCCGGGGCTCCTTCTCCGGCTGTTTGGG
>IGHJ3*02 Variant 2 [X86355.1; X86356.1; X86357.1; X86358.1; X86359.1]
GTAAGATGGCTTTCCTTCTGCCTCCTTTCTCTGGGCCCAGCGTCCTCTGTCCTGGAGCTGGGAGATAATGTCCGGGGGCTCCTTGGTCTGCGCTGGGCCATGTGGGGCCTCCGGGGCTCCTTCTCCGGCTGTTTGGG
>IGHJ4*01 Variant 1 [AH005277.2] Note: uncalled bases marked with brackets
GTGAGTCCTCACAACC[NNN]TCTCCTCCGTTAACTCGAGGTTTGTGACTTTTGGGGAATAAGGGTGCTGGGGGCCTGCCAAGAGAGCCCCGGAGCAGCCCTGGGGGCTGCAGGAGGCCTGAGGCAACA
>IGHJ4*02 Variant 1 [NC_000014.9; X86359.1; NG_001019.6]
GTGAGTCCTCACAACCTCTCTCCTGCTTTAACTCTGAAGGGTTTTGCTGCATTTTTGGGGGGAAATAAGCGTGCTGGGTCTCCTGCCAAGAGAGCCCCGGAGCAGCCTGGGGGGCTCAGGAGGATGC
>IGHJ4*02 Variant 2 [X86355.1; X86356.1; X86357.1; X86358.1; X97051]
GTGAGTCCTCACAACCTCTCTCCTGCTTTAACTCTGAAGGGTTTTGCTGCATTTTTGGGGGGAAATAAGGGTGCTGGGTCTCCTGCCAAGAGAGCCCCGGAGCAGCCTGGGGGGCTCAGGAGGATGC
>IGHJ4*03 Variant 1 [M25625.1]
GTGAGTCCTCACAACCTCTCTCCTCCTTTAACTCTGAAGGGTTTTGTTGACTTTTGGGGGAATAAGGGTGCTGGGGGCCTGCCAAGAGAGCCCCGGAGCAGCCCTGGGGGCTGCAGGAGGCCTGAGGCAACA
>IGHJ5*01 Variant 1 [AH005277.2]
GTGAGTCCTCACCACCCCCTCTCTGAGTCCACTTAGGGAGACTCAGCTTGCAGGGTCTAGGGTCAGAGTCTTGGAGGCATTTTGGAGGTCAGGAAAGAAAGCCGGGGAGAGGGACCCTTCGAATGGGAACCC
>IGHJ5*01 Variant 2 [M25625] Note: primers may not amplify
GTGAGTCCTCACCACCCCCTCTCTGAGTCCACTTAGGGAGACTCAGCTTGCAGGGTCTAGGGTCAGAGTCTTGGAGCCATTTTGGAGGTCAGGAAAGAAAGCCGGGGAGAGGGACCCTTCGAACCCAGCC
>IGHJ5*02 Variant 1 [NC_000014.9; X86357.1; X86359.1; NG_001019.6]
GTGAGTCCTCACCACCCCCTCTCTGAGTCCACTTAGGGAGACTCAGCTTGCCAGGGTCTCAGGGTCAGAGTCTTGGAGGCATTTTGGAGGTCAGGAAAGAAAGCTGGGGAGAGGGACCCTTCGAATGGGAACCCAGCC
>IGHJ5*02 Variant 2 [X86355.1; X86356.1; X86358.1; X97051]
GTGAGTCCTCACCACCCCCTCTCTGAGTCCACTTAGGGAGACTCAGCTTGCCAGGGTCTCAGGGTCAGAGTCTTGGAGGCATTTTGGAGGTCAGGAAAGAAAGCCGGGGAGAGGGACCCTTCGAATGGGAACCCAGCC
>IGHJ6*01 Variant 1 [AH005277.2]
GTAAGAATGGCCACTCTAGGGCCTTTGTTTTCTGCTACTGCCTGTGGGGTTTCCTGCGCCATTGCGGTTGGTGCCTCGCGGCATGTCCATGGGGGACCTGGCGGACTGGACCATGTTCCGAGGGGACCTGGCGGACTGGCCAGAGGGGACGG
>IGHJ6*02 Variant 1 [AC244398.3; X97051] Note: primer site mutation shown in brackets
GGTAAGAATGGCCACTCTAGGGCCTTTGTTTTCTGCTACTGCCTGTGGGGTTTCCTGAGCATTGCAGGTTGGTCCTCGGGGCATGTTCCGAGGGGACCTGGGCGGACTGGCCAGGAGGGGA[C>T] GGGCACTGGG
>IGHJ6*02 Extended Variant 1 [AC244398.3]
GTAAGAATGGCCACTCTAGGGCCTTTGTTTTCTGCTACTGCCTGTGGGGTTTCCTGAGCATTGCAGGTTGGTCCTCGGGGCATGTTCCGAGGGGACCTGGGCGGACTGGCCAGGAGGGGACGGGCACTGGGGTGCCTTGAGGATCTGGGAGCCTCTGTGGATTTTCCGATGCCTTTGGAAAATGGGACTCAGGTTGGGTGCGTCTGATGGAGTAACTGAGCCTGGGGGCTTGGGGAGCCACATTTGGACGAGATGCCTGAACAAACCAGGGGTCTTAGTGATGGCTGAGGAATGTGTCTCAGGAGCGGTGTCTGTAGGACTGCAAGATCGCTGCACAGCAGCGAATCGTGAAATATTTTCTTTAGAATTATGAGGTGTGCTGTGTGTCAACCTGCATCT…
>IGHJ6*02 Extended Variant 2 [X97051]
GTAAGAATGGCCACTCTAGGGCCTTTGTTTTCTGCTACTGCCTGTGGGGTTTCCTGAGCATTGCAGGTTGGTCCTCGGGGCATGTTCCGAGGGGACCTGGGCGGACTGGCCAGGAGGGGACGGGCACTGGGGTGCCTTGAGGATCTGGGAGCCTCTGTGGATTTTCCGATGCCTTTGGAAAATGGGACTCAGGTTGGGTGCGTCTGATGGAGTAACTGAGCCTGGGGGCTTGGGGAGCCACATTTGGACGAGATGCCTGAACAAACCAGGGGTCTTAGTGATGGCTGAGGAATGTGTCTCAGGAGCGGTGTCTGTAGGACTGCAAGATCGCTGCACAGCAGCGAATCGTGAAATATTTTCTTTAGAATTATGAGGTGCGCTGTGTGTCAACCTGCATCT…
>IGHJ6*03 Variant 1 [NG_001019.6, NC_000014.9]
GGTAAGAATGGCCACTCTAGGGCCTTTGTTTTCTGCTACTGCCTGTGGGGTTTCCTGAGCATTGCAGGTTGGTCCTCGGGGCATGTTCCGAGGGGACCTGGGCGGACTGGCCAGGAGGGGATGGGCACTGGG
>IGHJ6*03 Extended Variant 1 [NG_001019.6, NC_000014.9]
GTAAGAATGGCCACTCTAGGGCCTTTGTTTTCTGCTACTGCCTGTGGGGTTTCCTGAGCATTGCAGGTTGGTCCTCGGGGCATGTTCCGAGGGGACCTGGGCGGACTGGCCAGGAGGGGATGGGCACTGGGGTGCCTTGAGGATCTGGGAGCCTCTGTGGATTTTCCGATGCCTTTGGAAAATGGGACTCAGGTTGGGTGCGTCTGATGGAGTAACTGAGCCTGGGGGCTTGGGGAGCCACATTTGGACGAGATGCCTGAACAAACCAGGGGTCTTAGTGATGGCTGAGGAATGTGTCTCAGGAGCGGTGTCTGTAGGACTGCAAGATCGCTGCACAGCAGCGAATCGTGAAATATTTTCTTTAGAATTATGAGGTGCGCTGTGTGTCAACCTGCATCT…
>IGHJ6*04
To our knowledge, sequence is unknown
